# Supplementary material for: Synthesis and Transport Properties of ZnSnP2-yAsy Chalcopyrite Solid Solutions
Source: Materials (Basel). 2024 Apr 9;17(8):1712. doi: 10.3390/ma17081712 (PMC11050980; doi:10.3390/ma17081712)
Supplement: Supplementary file 1 [file materials-17-01712-s001.zip]

Archive with 1 entries (1 files):
- materials-2920988-supplementary.pdf
